# Supplementary material for: Novel Endogenous, Insulin-Stimulated Akt2 Protein Interaction Partners in L6 Myoblasts
Source: PLoS One. 2015 Oct 14;10(10):e0140255. doi: 10.1371/journal.pone.0140255 (PMC4605787; doi:10.1371/journal.pone.0140255)
Supplement: S1 Table — (XLSX) [file pone.0140255.s004.xlsx]

## Sheet: Akt2
Supplemental table 1. Previously reported Akt2 interaction partners.
Gene Name	Protein Name	Experiment Type	Model	Reference
ABCG8	ATP-binding cassette sub-family G member 8	Yeast 2 Hybrid	human liver	Wang et al., 2011
Akt1	RAC-alpha serine/threonine-protein kinase	In Vivo ; In Vitro	cell culture (non-muscle)	Chen et al., 2001; Conus et al., 2002; Delcommenne et al., 1998; Hellyer et al., 2001; Hill et al., 2002; Matsumoto et al., 2001; Shenoy et al., 2003
APOA1	Apolipoprotein A-I	Yeast 2 Hybrid	human liver	Wang et al., 2011
APOB	Apolipoprotein B-100	Yeast 2 Hybrid	human liver	Wang et al., 2011
APPL	AKT2 interactor	In Vitro ; In Vivo ; Yeast 2 Hybrid	A2780 cells	Mitsuuchi et al., 1999; Nechamen et al., 2007
CCL14	C-C motif chemokine 14	Yeast 2 Hybrid	human liver	Wang et al., 2011
Cdc37	Heat shock protein 90 kDa	In Vivo ; In Vitro ; Yeast 2 Hybrid	in vitro; Bovine aortic endothelial cells; HEK293	Basso et al., 2002; Fontanta et al., 2002; Taipale et al., 2012; Bottermann et al., 2013
Chek1	Serine/threonine-protein kinase Chk1	In vivo	Human Osteosarcoma U2OS; MCF7	Barre and Perkins, 2007
CHUK	NF-kappa-B essential modulator	In Vivo ; In Vitro	cell culture (non-muscle)	Barre and Perkins, 2007; Yuan et al., 2002
Eef1a1	Elongation factor 1α	in vivo	HEK293	Bottermann et al., 2013
Eef2	Elongation factor 2	in vivo	HEK293	Bottermann et al., 2013
Eno1	α-enolase	in vivo	HEK293	Bottermann et al., 2013
Esr1	Estrogen receptor alpha	In Vivo ; In Vitro	breast cancer cells	Sun et al., 2001
FOXO4	Fork head domain transcription factor AFX1	In Vivo	cell culture (non-muscle)	Brownawell et al., 2001
Fshr	Follicle stimulating hormone receptor	In Vivo	HEK293	Nechamen et al., 2004; Nechamen et al., 2007
GAPDH	Glyceraldehyde-3-phosphate-dehydrogenase	in vivo	HEK293; ovarian cancer cells	Bottermann et al., 2008; Huang et al., 2011
GLUT4	Solute carrier family 2 member 4	In Vitro	in vitro	Kristainsen et al., 2001
Gsk3b	Glycogen synthase kinase 3 beta	In Vitro	human sequence	Yang et al., 2002
Hsp90ab1		in vivo	HEK293
Hsp90b1	Endoplasmin	in vivo	HEK293	Bottermann et al., 2013
Hspa2	Heat shock protein 70 kDa	in vivo	HEK293	Bottermann et al., 2013
Hspa5	78 kDa glucose regulated protein	in vivo	HEK293	Bottermann et al., 2013
MAP3K5/ASK1	Apoptosis signal-regulating kinase 1	in vivo	ovarian cancer cells	Yuan et al., 2003
Mtcp1	Mature T cell proliferation 1	In Vivo ; In Vitro	lymphoma cell line	Laine et al., 2000
mTOR - Rictor	Serine/threonine-protein kinase mTOR	In vivo; In Vitro	3T3 adipocytes	Hresko and Mueckler, 2005
NAMPT	Nicotinamide phosphoribosyltransferase	Yeast 2 Hybrid	human liver	Wang et al., 2011
Pdpk1	3 Phosphoinositide dependent protein kinase 1	In Vivo ; In Vitro	HEK293, COS-1 cells; Rat skeletal muscle in vivo and L6 cells; Human epithelial cancer cell (A2780; OVCAR3)	Meier et al., 1997; Walker et al., 1998; Yuan et al., 2002
PHB2	Prohibitin2/REA	in vivo	C2 myoblasts	Heron-Milhavet et al., 2008
PNPLA3	Patatin-like phospholipase domain-containing protein 3	Yeast 2 Hybrid	human liver	Wang et al., 2011
POFUT1	Putative uncharacterized protein pofut1	Yeast 2 Hybrid	human liver	Wang et al., 2011
POLR1B	DNA-directed RNA polymerase	Yeast 2 Hybrid	human liver	Wang et al., 2011
PRAS40	Proline-rich AKT1 substrate 1	In Vivo ; In Vitro	cell culture (non-muscle)	Kovacina et al., 2003; Saito et al., 2004
PREX-1	Phosphatidylinositol 3,4,5-trisphosphate-dependent Rac exchanger 1 protein	In vivo	SKOV3 cells cancer	Kim et al., 2011
PRKDC	DNA-dependent protein kinase catalytic subunit	in vivo	Mice and bone marrow-derived macrophages	Dragoi et al., 2005
Prmt1	Protein arginine N-methyltransferase 5	in vivo	HEK293	Bottermann et al., 2013
RAB3D	GTP-binding protein Rab-3D	In Vitro	rat fetal lung cells	Cartel et al., 2002
SETDB1	Histone-lysine N-methyltransferase SETDB1	In vivo	HEK293	Gao et al., 2007
Sh3rf1	E3 ubiquitin-protein ligase SH3RF1	In Vitro ; Yeast 2 Hybrid	HEK293	Figueroa et al., 2003; Lyons et al., 2007
Ski	Ski	In vivo	COS7 cells	Band et al., 2009
Snai1	Snail 1	in vivo	cancer cell	Villagrasa et al., 2013
SNX27	Sorting nexin-27	Yeast 2 Hybrid	human liver	Wang et al., 2011
SORBS2	Sorbin and SH3 domain-containing protein 2	Yeast 2 Hybrid	human liver	Wang et al., 2011
SPRR2A	Small proline-rich protein 2A	Yeast 2 Hybrid	human liver	Wang et al., 2011
STEAP4	STEAP4 Metalloreductase	Yeast 2 Hybrid	human liver	Wang et al., 2011
TCLB	T-cell leukemia/lymphoma protein 1B	In Vivo ; In Vitro	lymphoma cell line	Laine et al., 2000; Laine et al., 2002
TMED2	Transmembrane emp24 domain-containing protein 2	Yeast 2 Hybrid	human liver	Wang et al., 2011
TRAF6	TNF receptor-associated factor 6	In vivo	MEF (primary mouse fibroblast cells)	Yang et al., 2009
TRIB3	Tribbles homolog 3	In Vivo ; In Vitro	db/db mice liver	Du et al., 2003
Tsc2	Tuberin	In Vivo	HEk293	Dan et al., 2002
TTC3	E3 ubiquitin-protein ligase TTC3	Yeast 2 Hybrid		Suizu et al., 2009
Tubb	Tubulin	in vivo	HEK293	Bottermann et al., 2013
Ubc	Polyubiquitin-C	In vivo	human cells (non-muscle)	Wagner et al., 2011
Vim	Vimentin	In vivo	STS cells	Zhu et al., 2011
XIAP	Apoptosis inhibitor 3 X-linked inhibitor of apoptosis protein	In Vivo ; In Vitro	ovarian cancer cells	Dan et al., 2003
