# Supplementary material for: Novel Endogenous, Insulin-Stimulated Akt2 Protein Interaction Partners in L6 Myoblasts
Source: PLoS One. 2015 Oct 14;10(10):e0140255. doi: 10.1371/journal.pone.0140255 (PMC4605787; doi:10.1371/journal.pone.0140255)
Supplement: S2 Table — Data was compiled using ScanSite. (XLSX) [file pone.0140255.s005.xlsx]

## Sheet: Sheet1
S2 Table. Four of the 52 significantly enriched proteins that contain an Akt phospho motif. Data was compiled using ScanSite.
Gene Name	Protein Name (Contains Akt Phospho Motif (R-X-R-X-X-S/T-B))	Site	Score	Percentile	Sequence	SA	Note:
Eef1a1	Elongation factor 1-alpha	T72	0.4329	0.00082	AERERGITIDISLWK	0.188	Insulin-stimulated (significantly increased)
Eif3a	Eukaryotic translation initiation factor 3 subunit A	S492	0.4552	0.00117	DHTSRTLSFGSDLNY	0.42	Insulin-stimulated (significantly increased)
Fn1	Fibronectin	T1959	0.4871	0.00195	SPDVRSYTITGLQPG	0.695	Insulin-stimulated (significantly increased)
Ftl1	Ferritin	S652	0.3516	0.00019	VSRSRSSSLSLTVES	0.503	Insulin-stimulated (significantly increased)
